# Supplementary material for: A multi‐layered network model identifies Akt1 as a common modulator of neurodegeneration
Source: Mol Syst Biol. 2023 Nov 20;19(12):e11801. doi: 10.15252/msb.202311801 (PMC10698508; doi:10.15252/msb.202311801)
Supplement: Supplementary file 2 — Dataset EV1 [file MSB-19-e11801-s009.xlsx]

## Sheet: Legend
Dataset EV1. High-confidence genetic modifiers used as input for module 1 of MLnet

## Sheet: EV1
AD	HD	SCA1	SCA3
Appl	brm	ps	cher
RpLP0	crn	p35	CR11700
bw	hay	Sc2	CG7231
His2Av	Dp	Smr	Atx2
crp	Hel25E	Hsc70-4	Hsromega
mei-9	Pros54	Pi3K68D	Sin3A
Nrg	rin	Pi3K92E	mub
ry	Prosalpha5	RhoGAPp190	E(bx)
sgg	Rab1	CHIP	CG5830
sm	Srp54	CR11700	Vha44
w	IntS8	vib	Uba1
Klp61F	Tbp-1	Hsc70-3	Uba2
CycE	Rpn1	Pi3K59F	Khc-73
Atg6	Tango4	YT521-B	Hsf
lethal (3) j6A6	cactin	SSP6107	Sec61alpha
lethal (3) j11B2	CG3605	CG7231	Csp
Tis11	IntS1	Nup44A	Ptp4E
SdhB	Nup98	GstS1	emb
ksr	Slu7	CtBP	melt
RpS21	Cka	Rpd3	Sodh-1
bl	Nup153	Atx2	CG12395
CaMKI	pea	cpo	CG9894
Past1	Cpsf73	eff	loqs
smid	Rpn3	skd	Tpr2
Elf	nej	Ubc-E2H	tou
Mekk1	bin3	Hsromega	CG10889
Hop	Hmgcr	CG14438	CG4449
lethal (3) L0499	Hsc70-4	Sin3A	dp
lethal (3) L6332	Uba1	th	dbr
Dlic	Tao-1	mub	Shroom
NC2alpha	Ald	tara	nab
eRF1	CkIIalpha	Sir2	CG42724
cana	CkIIbeta	Akt1	Imp
frc	e(y)1	DnaJ-1	Hsp68
Tango5	Got1	14-3-3epsilon	Atg6
Hr39	Hsc70-5	pum	Ubp64E
Vha14-1	Hsp83		Faf
Mi-2	Jra		CG5009
Fs(2)Ket	l(2)35Df		debcl
milt	mor		Atg5
beta-Spec	Pfk		NFAT
mub	polo		Hsp60D
CycB	PyK		mrj
E(bx)	raw		CG8209
dlg1	sesB		Atg12
Atpalpha	T-cp1		Kdm2
cdc2	betaTub56D		Dcr-1
Csp	Klp61F		Buffy
Ptp4E	Ssrp		wech
CycD	Taf4		TER94
dap	TH1		mbl
jar	Prosbeta1		ban
poe	lwr		orb2
E2f	Arf102F		p35
Rbf	Pi3K68D		Hsc70-4
Cdk4	spag		th
emb	Rab11		Hsp67Bc
melt	Trip1		CG14207
Uba1	Nelf-E		DnaJ-1
Sodh-1	ATPsyn-b
CG12395	Smg5
CG9894	Rtc1
loqs	Nup154
Tpr2	Tor
Myd88	Nnp-1
tou	Hop
CG7970	Bub3
Chd64	skpA
CG5830	Pten
Hs6st	IntS4
CG10889	Madm
CG4449	NELF-B
Rheb	Nup107
Pax	Cpsf100
SD02913	Uba2
dp	Aos1
dbr	Upf2
Shroom	ATP7
nab	Upf1
CG42724	hiw
Vha44	Traf-like
cic	CG9947
Imp	IntS2
DnaJ-1	Tango6
dally	CG6197
aop	Nup62
CycA	eIF3-S9
twe	MESR4
sli	mahj
stg	CG4294
cdi	CG3363
tsr	CG6905
wun	mge
fry	CG11583
chb	Tektin-C
Hsc70Cb	ZC3H3
wdb	ssp
Fmr1	IntS9
Tao-1	TSG101
garz	CG9300
CG10927	CG5274
Fem-1	CG9775
CG3735	CG9667
CG9238	CG16908
fne	lkb1
th	omd
Glut1	CG7357
par-1	Nelf-A
cher	Nup358
Atx2	IntS11
Orct2	Spt5
Act5C	lilli
CG7231	Chrac-14
	Chro
	CG30349
	CG31111
	CG31959
	Smg1
	alph
	Karybeta3
	Pgk
	rn
	pzg
	Prp19
	SelD
	lic
	vnc
	BubR1
	mub
	chic
	Mef2
	defl
	sec23
	Rpd3
	Hsc70Cb
	Atx2
	smt3
	CG1109
	th
	Rpt1
	Snap
	cpo
	eff
	tara
	arm
	Chc
	Eip75B
	en
	Gpdh
	Khc
	Pgi
	skd
	ttk
	porin
	14-3-3zeta
	gol
	dark
	zip
	Lac
	LamC
	Syx1A
	pnut
	shot
	Pi3K92E
	Cap
	Khc-73
	CLIP-190
	Pdsw
	Mcm6
	RhoGAPp190
	CHIP
	CR11700
	Ubc-E2H
	Spp
	Mlf
	Asph
	M6
	RhoGAP92B
	p53
	Unc-76
	Dhc64C
	vib
	hts
	Hsromega
	Rheb
	Hsc70-3
	Hsf
	CG5537
	Nipped-A
	Sec61alpha
	Nup160
	pum
	Sir2
	G-ialpha65A
	sol
	Src42A
	faf
	Itp-r83A
	CalpA
	Rab5
	CG14438
	Mmp2
	CG17370
	CG42818
	Akt1
	Sin3A
	DnaJ-1
	crol
	14-3-3epsilon
