# Supplementary material for: A multi‐layered network model identifies Akt1 as a common modulator of neurodegeneration
Source: Mol Syst Biol. 2023 Nov 20;19(12):e11801. doi: 10.15252/msb.202311801 (PMC10698508; doi:10.15252/msb.202311801)
Supplement: Supplementary file 3 — Dataset EV2 [file MSB-19-e11801-s008.xlsx]

## Sheet: Legend
Dataset EV2. Top 100 predicted disease-specific modifiers that were used to predict common modifiers across four NDs

## Sheet: EV2
AD	HD	SCA1	SCA3
CycB	IntS9	Pi3K92E	Atg5
CycE	IntS4	Rpd3	Atg6
CycA	defl	Pi3K59F	Droj2
emb	IntS11	Pi3K68D	Buffy
stg	CG7839	th	Hsp70Aa
Dlic	TH1	Sir2	th
dally	14-3-3zeta	CG2924	Atg12
chb	Karybeta3	UbcD10	debcl
Atx2	Rm62	Hsp70Aa	Csp
dco	omd	Hdac3	Hsp70Ba
dap	Nup358	14-3-3epsilon	Sec61alpha
CycD	Acn	Ubc-E2H	CG3061
sgg	14-3-3epsilon	mub	l(2)efl
CycB3	Hsc70Cb	Ubi-p5E	Hsp70Bbb
melt	NELF-B	Akt1	CG14207
mub	IntS2	CHIP	Hsp70Bb
Atg6	Nelf-A	Sin3A	cher
Atg1	Aac11	tara	Uba2
Tao-1	CG31111	Atx2	mrj
Fs(2)Ket	IntS1	PI4KIIIalpha	melt
hipk	Nelf-E	14-3-3zeta	Hsc70-4
Iap2	Mlf	skd	Uba1
dlg1	Cka	Ubi-p63E	mbl
th	CLIP-190	UbcD6	TER94
edl	Upf2	Hsc70-4	mub
Imp	Stlk	UbcD2	Hsp68
eRF1	Pi3K92E	Hsp70Bbb	Hsp27
Eip63E	flfl	ps	Ubi-p5E
Mekk1	CG10077	CtBP	DnaJ-1
Uba1	CG16908	CG11700	CG5001
par-1	CkIIalpha	Hsp70Bb	Hsp67Bc
CG16903	Aos1	CG2574	Iap2
cdi	cactin	Hsp68	Imp
Hs6st	Ranbp21	Hsc70-3	Tpr2
nab	Fs(2)Ket	CG14739	Hsc70-2
CG42856	Hdac3	eff	Sin3A
Pkn	Cpsf100	Iap2	Ubi-p63E
Cdk4	CG2182	Hsc70-2	CG31449
Dsor1	smt3	Sirt2	Hsf
Cka	lwr	crl	CG42360
polo	Smg1	fwd	Shroom
Doa	eIF4AIII	CG7231	CG4164
RpS21	Nup154	Sc2	Kdm2
bsk	Hop	CG6287	CG4673
beta-Spec	Chro	Hsp70Ba	CG8209
CG8485	CG11811	CG31449	Hsp26
Act5C	Hel25E	cpo	Axn
CycG	BEAF-32	pum	Hsc70Cb
CG6191	CG9915	vih	Hsc70-3
fry	CG4049	CG5440	dbr
crb	Nipped-A	hipk	loqs
brm	CG10777	CG10082	DnaJ-H
CG2926	ZC3H3	rdgBbeta	Ubp64E
Gug	crn	Hsc70-1	Hsc70-1
Nek2	l(2)k01209	Imp	Hsp23
CG9238	CG1575	DnaJ-1	Atx2
Mkk4	Mo25	vib	CG11700
tsr	Cand1	Pka-C1	wech
Pdk1	Nup98	CG17030	mei-P26
cher	CG5521	UbcD4	E(bx)
aop	Rpn3	HDAC4	tou
cic	chic	CG7656	nab
tyf	bip2	Csp	emb
srpk79D	Rcd5	CG2865	AGO2
Fmr1	Nnp-1	ben	Faf
Tis11	wah	Nup44A	Tis11
Rab5	Tor	CG3061	jdp
S6k	CG10375	Nedd8	Bruce
lid	Ranbp16	JIL-1	CG4449
jar	CHIP	Bruce	CG32676
Axn	IntS6	RpS27A	CG30156
Pitslre	bora	Pdk1	CG42724
MEP-1	eIF-4a	fkh	CG7231
vn	Dp	CG4502	Dcr-2
14-3-3zeta	Nup107	CG42574	FBgn0013276
Vha44	CG7045	RpL40	Dcr-1
CG6066	PpD3	S6k	Trl
RhoL	Nup153	Smr	Mi-2
Lk6	Cpsf73	Mnt	CG2887
E(bx)	sec23	Hsc70Cb	CG6693
DnaJ-1	mub	Gug	Nelf-A
Klp10A	CG33714	Droj2	Jarid2
smi35A	Sym	RhoGAPp190	Hsc70-5
Shroom	Tango6	Tpr2	CG13343
milt	CG6179	dos	Dek
NC2alpha	Bin1	CG32676	CG32641
CG4449	Upf1	CG11138	Hsp60
Mi-2	Hsp27	CG7220	CG14650
CycT	Nxf3	InR	CG12395
w	Dpit47	CG6422	ps
Hsc70Cb	vig	dco	Mnt
grp	caz	MTA1-like	RpS27A
E2f	CG14438	A2bp1	BRWD3
sdt	CG42724	CG31140	p47
lkb1	Rae1	foxo	pum
Acf1	Rpn1	CG8188	Hsp60B
fray	Trn-SR	YT521-B	Pitslre
Cad96Ca	swm	SNF4Agamma	CG2926
tou	Uba2	CG10737	hipk
poe	tefu	mbl	fs(1)h
