# Supplementary material for: A multi‐layered network model identifies Akt1 as a common modulator of neurodegeneration
Source: Mol Syst Biol. 2023 Nov 20;19(12):e11801. doi: 10.15252/msb.202311801 (PMC10698508; doi:10.15252/msb.202311801)
Supplement: Supplementary file 4 — Dataset EV3 [file MSB-19-e11801-s004.xlsx]

## Sheet: Legend
Dataset EV3. List of top 100 predicted common modifiers

## Sheet: EV3
Droj2
Akt1
Atg1
Uba1
InR
par-1
Pdk1
Mi-2
Lk6
Hsc70Cb
zip
sgg
Atpalpha
mub
th
SNF1A
Hsc70-4
Pi3K92E
DnaJ-1
shot
Iswi
EcR
brm
Tao-1
grp
Hsc70-5
Pi3K59F
Doa
kis
Src64B
CG8878
Atx2
eIF-4a
Rm62
sax
Uba2
SC35
wts
S6kII
Stat92E
CG2918
Hel25E
Hrb98DE
bl
Eph
lola
for
dco
Klp10A
Egfr
put
Sin3A
Ras85D
l(2)tid
aur
S6k
Hsc70-2
aPKC
spi
Pp2A-29B
Hsp83
hep
Rho1
bsk
Pkn
Hrb27C
Csp
babo
gish
dom
Cct5
JIL-1
kuk
hop
Pak
gro
Hop
Hsp68
usp
Src42A
lkb1
TER94
sqd
polo
Tpr2
N
Khc
Hsc70-3
Tak1
Tor
ck
ncd
gek
CG7028
brat
aux
Klp61F
CaMKII
Pka-C3
SF2
