# Supplementary material for: A multi‐layered network model identifies Akt1 as a common modulator of neurodegeneration
Source: Mol Syst Biol. 2023 Nov 20;19(12):e11801. doi: 10.15252/msb.202311801 (PMC10698508; doi:10.15252/msb.202311801)
Supplement: Supplementary file 5 — Dataset EV4 [file MSB-19-e11801-s007.xlsx]

## Sheet: Legend
Dataset EV4. Average rank of known common modifiers within predicted disease-specific modifier lists (mean ± standard error).

## Sheet: EV4
Disease sets	AD	HD	SCA1	SCA3
AD-HD (10)*	-	-	680 ± 258	627 ± 298
AD-SCA1 (5)	-	2162 ± 1592	-	37 ± 10
AD-SCA3 (29)	-	3041 ± 590	2005 ± 527	-
HD-SCA1 (25)	1058 ± 337	-	-	803 ± 275
HD-SCA3 (13)	532 ± 187	-	827 ± 328	-
SCA1-SCA3 (10)	373 ± 159	1614 ± 1183	-	-
AD-HD-SCA1 (4)	-	-	-	29 ± 9
AD-HD-SCA3 (5)	-	-	248 ± 201	-
AD-SCA1-SCA3 (5)	-	2162 ± 1592	-	-
HD-SCA1-SCA3 (8)	246 ± 125	-	-	-
* Number of known common modifiers of the given disease group
