# Supplementary material for: A multi‐layered network model identifies Akt1 as a common modulator of neurodegeneration
Source: Mol Syst Biol. 2023 Nov 20;19(12):e11801. doi: 10.15252/msb.202311801 (PMC10698508; doi:10.15252/msb.202311801)
Supplement: Supplementary file 6 — Dataset EV5 [file MSB-19-e11801-s006.xlsx]

## Sheet: Legend
Dataset EV5. Ranks of top 12 predicted common modifiers in predicted disease-specific modifier lists and literature evidence for their modifying nature*
* Predicted ranks and publications (PubMed IDs) providing evidence for disease association are listed. Green color, experimentally discovered modifiers; Grey color, potential association; white color, no evidence.

## Sheet: EV5
-	AD	HD	SCA1	SCA3
InR	130	737	89	482
	[33515428, clinical trials]	[24347322, mouse model]
Akt1	113	383	15	260
	[34386944, cell and mouse models]	[17984172, fly model]	[12757707, fly model]	[12757707, SCA1 fly model]
Pdk1	59	431	72	248
	[36062157, brain tissue]	[14522959, cell model]	[24134140, SCA14 cell model]	[24134140, SCA14 cell model]
sgg	13	751	145	509
	[32006534, fly model]	[33753290, cell model]	[27466200, cell model]	[23812869, fly model]
Droj2	3605	375	82	3
	[36448030, yeast and fly models]	[27660272, cell and mouse models]	[9620770, Patient tissue]	[23139745, fly model]
Hsc70Cb	91	14	80	48
	[17309878, fly model]	[27660272, cell and mouse models]	[21625540, cell model]	[20100940, fly model]
Uba1	30	135	1149	22
	[17309878, fly model]	[20100940, fly model]		[17309878, fly model]
Atg1	18	677	169	199
	[31039426, cell model]	[25723488, cell model]	[23592174, SCA7 cell model]	[23592174, SCA7 cell model]
Mi-2	88	232	634	78
	[21949350, fly model]
par-1	31	557	167	819
	[21949350, fly model]
Lk6	79	608	187	290
zip	386	749	1584	2280
	[26126179, GWAS]	[28900136, yeast model]
