# Supplementary material for: A multi‐layered network model identifies Akt1 as a common modulator of neurodegeneration
Source: Mol Syst Biol. 2023 Nov 20;19(12):e11801. doi: 10.15252/msb.202311801 (PMC10698508; doi:10.15252/msb.202311801)
Supplement: Supplementary file 7 — Dataset EV6 [file MSB-19-e11801-s005.xlsx]

## Sheet: Legend
Dataset EV6. Predicted top 100 common disease genes across three types of inflammatory diseases

## Sheet: EV6
		Query genes
Predicted common disease genes (top 100)		Gastroenteritis	Hepatitis	Dermatitis
IL13RA2		ABCB1	ACTA2	ABCA6
IL5		ACSM3	ADIPOQ	ACTL9
IL4		ADAM17	ADRB3	ADAM17
IL10		Adipoq	AGT	ADGRE2
IFNG		Adipoq	ALB	ADRB2
CCL11		ADIPOQ	ALDOB	AGER
IL1B		Adk	ANG	Ager
IL6		Adrb2	APOA1	AHR
CSF2		Adrb3	APOE	AKR1B10
CCL2		AGER	ATOX1	AKR1C2
IL13		ALOX12	ATP7A	ALB
CCL4		ALOX5	ATP7B	ALDH2
CXCL2		ANG	BTNL2	ALOX12
TNF		ANO6	C1S	ALOX5
IL1RN		Anxa1	CASP3	Anxa1
CD86		APC	CAT	ANXA1
CCR5		APC2	CCL2	APOA1
IL11		APLN	CCL4	APOC2
IL18RAP		Apln	CCL5	APOC3
IL22		Apln	CCN2	APOE
CCL3		APOA4	Ccr1	AREG
IL1F10		AQP7	CCR3	ASRGL1
CXCL1		ARPC2	CCR5	ATP2C1
SAA1		Arrb1	CCS	ATP8B1
CCL20		ATG16L1	Cd40	BACH2
IL23A		B2M	CD81	BANK1
IL5RA		Bdnf	COL1A1	BCL2
IL2		Bmp6	COMMD1	BDNF
CSF3		BTNL2	COX17	Bdnf
CCL5		CACNA2D1	Cp	BMP4
IL1A		CARD9	CP	BMP6
CXCL10		CASP3	Cps1	BRD2
IL12A		Cat	CPT1A	C1QTNF6
IL7R		Cckbr	CRP	C1S
IL24		Ccl2	CWH43	C2
CCL22		CCL20	CXCL1	C3
IL18		Ccl20	Cxcl1	C3
CXCL9		CCL7	Cxcl2	C4A
IL36B		CCNY	CYP2A6	C4B
CXCL5		Ccr1	Cyp2b1	C9
IL15		Ccr1	CYP2D6	CALCRL
VCAM1		Ccr2	CYP3A4	CAPZB
ICAM1		Ccr3	Cyp4a14	CARD11
IL21		CCR3	DDRGK1	CARD14
IL26		CCR6	DDX58	CARM1
IL4R		Cd36	DEPDC5	CASP7
CXCL3		Cd40	ENPP2	CASP8
IL10RB		CD40	F2	CAST
CD40LG		Cd80	F2R	CAT
IL3		CDH1	FASLG	Cat
OSM		Cdh2	GLT8D2	CAV1
CXCL8		CDH3	GNMT	CBR1
IL2RA		CDKN1A	GPX1	CCDC80
HLA-DPB1		Chuk	GRIN2A	CCL11
CSF2RA		Ciita	GZMB	Ccl17
IL12B		CIITA	H19	CCL17
HLA-DRA		Col18a1	HFE	CCL19
LTA		COL1A1	HGF	Ccl20
HLA-C		Crhr2	HLA-C	CCL20
IL9		CRP	HLA-DPA1	CCL22
HLA-DPA1		CSF2	HLA-DPB1	CCL24
IL10RA		CSF3	HLA-DQB1	CCL27
IL23R		Ctsb	HLA-DQB2	CCL28
CCL7		Ctsl	HLA-DRB1	Ccl5
CD80		Ctss	HLA-G	CCL5
CNTF		CUL2	Hmgcr	CCN2
TNFSF9		Cxcl1	HMOX1	CCR1
IL21R		CXCL8	HP	CCR2
CD40		CXCR1	Ifna	Ccr2
IL6R		CXCR2	IFNA1	Ccr3
IL17A		Cxcr2	IFNA2	CCR3
HLA-DQB1		CXCR3	IFNAR1	Ccr5
STAT4		CXCR4	IFNAR2	CCR5
IL1R2		Cyp1a1	IFNB1	Ccr6
CCL3L3		DAP	IFNG	CCR6
HLA-A		DEFA5	IFNGR1	CD36
CCL8		DEFA6	IFNL3	CD3D
CCL24		Dusp1	IL10	CD40
IL17F		ECM1	IL10RB	CD40LG
IFNGR1		Esr2	IL13	CD44
IFNB1		Esr2	Il13	CD46
IL18R1		ESR2	IL18	CD80
IL32		F2	IL1B	CD86
IFNL2		F2RL1	IL2	CDKN1A
IFNAR2		FCGR2A	IL22	CFB
IFNAR1		FGF23	IL4	Cfb
IFNL1		GC	IL5	CFH
CCL17		GCG	IL6	CFI
CCR6		GHRL	IL9	CIDEC
CXCL11		GNA12	INS	CISH
CSF3R		GPR35	ITGB6	CLDN1
SELE		Gsta4	ITPA	CLEC16A
IL13RA1		GSTM1	Kat2a	CLNK
IFNA2		GSTT1	KEAP1	CLU
IL36RN		Havcr1	KRT19	Clu
IFNW1		HDAC9	KRT7	CMA1
TNFRSF1B		HERC2	LCN2	CNTN3
TNFRSF1A		HLA-B	LDLR	COG6
IL19		HLA-DRB1	LEP	COL1A1
LIF		Hmox1	Lipc	COMT
		HMOX1	LOX	CP
		HNF4A	LOXL2	CPOX
		HNMT	Lpar1	CREM
		Hp	LPL	CRHR1
		HPGD	MCTP2	CRP
		HSPA4	MERTK	CSF2
		HSPA5	MET	Csk
		Hspa8	Met	CSMD1
		ICAM1	MKI67	CTLA4
		Icam1	MT1A	Ctla4
		Icos	Nos2	CTSC
		ICOSLG	Nos2	CTSS
		IFNG	Ogg1	CX3CL1
		IGF1	OPRM1	Cx3cr1
		IGF1R	Otc	CX3CR1
		IGF2	PARP1	CXCL10
		Igf2	PDIA3	CXCL14
		IGFBP3	Pdia3	Cxcl15
		Ikbkb	PLAU	CXCL2
		Ikbkb	PLAUR	CXCL8
		IKZF1	PPARA	CXCR3
		IL10	PTPRC	CYP1A1
		Il10	RNF7	CYP1A2
		Il10	SCARB1	CYP1B1
		IL12B	Shc1	CYP2E1
		Il17a	SLC10A1	CYP2S1
		Il17a	SLC11A1	DDIT3
		IL17A	SLC22A3	DDX58
		IL17REL	Slco1b2	DEFB1
		IL18RAP	SMAD2	DNMT1
		Il1b	SOD1	DNMT3B
		IL1B	SOD2	DSG1
		IL1R2	SPARC	DUSP1
		IL1RN	SPP1	Dusp1
		IL21R	STAT3	ELN
		IL23R	TAP1	EMB
		IL26	Tf	EMSY
		IL4	TF	EPAS1
		Il4	TFF3	ERAP1
		IL5	TGFB1	ERCC2
		Il5	TNF	ESR1
		IL6	TNFRSF1A	Esr2
		IL7R	TSBP1	ETS2
		INAVA	UBD	F11r
		IRF5	UBE2L3	F12
		IRGM	Vip	F13A1
		ITGAL		F2
		ITGAM		FABP4
		Itgb2		FABP5
		JAK2		FAS
		Kdr		FBXL19
		Kdr		FCER1A
		KDR		FCGR2A
		KIF21B		Fcgr3
		Klkb1		FCGR3B
		LAMB1		FERMT1
		Lct		FGF2
		Lrrk2		FGFR3
		LSP1		FGL2
		LTF		FLG
		MADCAM1		FLT1
		MASP2		FOXP1
		Mc1r		FTH1
		Mif		FYB1
		MIF		G6PD
		Mki67		GBA1
		Mmp1		GCLC
		MMP9		GJB2
		Mpo		GLB1
		MPO		GRK2
		MST1		GSR
		MTHFR		GSS
		MTRR		GSTM1
		MUC19		GSTP1
		Muc2		GSTT1
		Muc2		GZMB
		Muc3		HAVCR1
		Muc4		HCAR2
		NAMPT		Hcn2
		NKX2-3		HDAC4
		Nod1		HFE
		Nod2		Hfe
		NOD2		HGF
		Nod2		HIF1A
		Nos2		HLA-A
		Nos2		HLA-B
		NOS2		HLA-C
		Nos3		HLA-DMA
		NPSR1		HLA-DPB1
		Ntrk1		HLA-DQA1
		Ntrk2		HLA-DQB1
		ORMDL3		HLA-DRB1
		OTUD3		HLA-E
		PDGFB		HMOX1
		Pgf		HNMT
		Pik3cg		HSD11B1
		Pla2g2a		HSP90AA1
		PLAU		HSPA1A
		Pomc		HSPB1
		PON1		ICAM1
		PON3		Icam1
		Ppara		IFI30
		Ppargc1a		IFIH1
		PRDM1		Ifng
		PSMG1		IFNG
		PTGER4		IFNL3
		Ptger4		IFNLR1
		Ptgs1		IGF1
		Ptgs2		IGFBP2
		PTGS2		IGFBP6
		PTPN2		IGSF6
		PTPN22		Ikbkb
		PTPRC		IKBKB
		PUS10		IKZF4
		RASSF1		Il10
		Rela		IL10
		RELA		IL12B
		Retn		Il13
		RIPK2		IL13
		RNF186		IL13RA1
		SATB2		Il13ra2
		SELL		IL13RA2
		Sell		Il17a
		Selp		IL17A
		SELP		Il18
		Selplg		IL18
		SFRP1		IL18BP
		SFRP2		IL1A
		Si		IL1B
		SIRT1		IL1RN
		Slc11a1		IL2
		SLC11A1		Il2
		SLC26A3		IL20
		Slc6a14		IL21R
		SPHK1		Il21r
		SRC		IL23A
		STAT3		IL23R
		Tac1		IL2RA
		Tacr1		IL3
		Tacr2		IL31
		TCF4		IL32
		Tff1		IL33
		TFF3		IL36RN
		TGFA		Il4
		THBD		IL4
		TIMP3		Il4
		Tlr2		IL4R
		Tlr3		IL5
		Tlr4		IL6
		Tlr4		ING1
		TNF		INSR
		TNFSF15		IPCEF1
		TST		IRAK1
		Ucn		ITGAM
		Ucn2		Itgb2
		VCAM1		ITGB2
		Vcam1		Jam2
		Vegfa		Jam3
		VEGFA		KDR
		VIP		Kdr
		Vip		KIF2C
		VIPR1		KIT
		Vipr2		Kitl
		VNN1		KMO
		ZFP90		KNG1
				KRT10
				KRT2
				KRT4
				LCE3B
				LCE3C
				LCE3D
				LCN2
				LPP
				LTA
				Lta
				Ltb
				LTF
				MAPK8
				MBL2
				MC1R
				Mc1r
				MEOX1
				Mki67
				MKI67
				MLANA
				MMP10
				Mmp1a
				MMP2
				Mmp3
				Mmp3
				MMP8
				MMP9
				Mmp9
				Mmp9
				MPO
				MRC1
				MS4A2
				MTHFR
				MXD1
				NAMPT
				NAT1
				NAT2
				NCF4
				Nfe2l2
				NFE2L2
				NFKBIA
				NGF
				NGFR
				NINJ1
				NLRP3
				NOS2
				NQO1
				NQO2
				NRG1
				Ntrk1
				NTRK1
				NUMA1
				Ogg1
				OSM
				OVOL1
				PARP1
				PCNA
				PELI1
				PHLDA1
				PI3
				PIM1
				PIR
				PLA2G4A
				PLAT
				PMS1
				Ppara
				PPARA
				PPARG
				PRDX4
				PRDX6
				PSMB9
				PSMD12
				PTGER3
				PTPN22
				PTTG1
				QPCT
				RAB32
				REL
				Relb
				REN
				RERE
				RGS1
				RIPK1
				Ripk3
				RNF114
				RUNX3
				S100A7
				S100A8
				SAA1
				SAT1
				SELE
				Sell
				SELP
				SERPINB3
				SERPINB4
				SERPINB8
				SERPING1
				SH2B3
				SHARPIN
				SLA
				SLC11A1
				SLC2A3
				SLC39A4
				SLC7A11
				SLC7A5
				SMOC2
				SOCS1
				SOCS2
				SOD1
				SOD2
				SOD3
				SPATA2
				SPP1
				ST6GAL1
				STAC
				STAT3
				Stat3
				STAT4
				STAT6
				STOML2
				TAC1
				TAGAP
				TAP1
				TAP2
				TBC1D4
				TGFA
				TGFB1
				THBD
				TICAM1
				Tlr2
				TLR2
				TLR4
				Tlr4
				TLR7
				TLR8
				TLR9
				TMSB10
				TNF
				TNFAIP3
				TNFAIP6
				TNFRSF1A
				TNFRSF1B
				TNFSF9
				TNIP1
				TOB2
				TP53
				TPSAB1
				TRAF3IP2
				TSBP1
				TSC1
				TSLP
				TTR
				TXN
				TXNRD1
				TYK2
				TYR
				UBASH3A
				UGT1A1
				UGT1A6
				UPP1
				Urod
				UROD
				VCAM1
				VDR
				VEGFA
				Vegfa
				Vegfa
				VNN1
				VNN2
				VNN3P
				XPNPEP2
				ZC3H12C
				ZDHHC23
				ZFP36
				ZMIZ1
				ZNF365
				ZNF816
