# Supplementary material for: A multi‐layered network model identifies Akt1 as a common modulator of neurodegeneration
Source: Mol Syst Biol. 2023 Nov 20;19(12):e11801. doi: 10.15252/msb.202311801 (PMC10698508; doi:10.15252/msb.202311801)
Supplement: Supplementary file 8 — Dataset EV7 [file MSB-19-e11801-s003.xlsx]

## Sheet: Legend
Dataset EV7. ND disease models in which Akt1 was tested, and the confidence score we asigned to it.

## Sheet: EV7
	AD	HD	SCA1	SCA3
Known modifier?	No	Yes	Yes	No
Confidence score	0	0.6	0.72	0
