# Supplementary material for: A multi‐layered network model identifies Akt1 as a common modulator of neurodegeneration
Source: Mol Syst Biol. 2023 Nov 20;19(12):e11801. doi: 10.15252/msb.202311801 (PMC10698508; doi:10.15252/msb.202311801)
Supplement: Supplementary file 9 — Dataset EV8 [file MSB-19-e11801-s001.xlsx]

## Sheet: Legend
Dataset EV8. Ranks of Akt1, CG7470, and CG10749 within predicted disease-specific modifier lists

## Sheet: EV8
	AD	HD	SCA1	SCA3
Akt1	113	383	15	260
CG7470	10504	13498	10185	9602
CG10749	8344	6762	11144	6600
