# Supplementary material for: A multi‐layered network model identifies Akt1 as a common modulator of neurodegeneration
Source: Mol Syst Biol. 2023 Nov 20;19(12):e11801. doi: 10.15252/msb.202311801 (PMC10698508; doi:10.15252/msb.202311801)
Supplement: Supplementary file 10 — Source Data for Appendix [file MSB-19-e11801-s011.zip]

Archive with 31 entries (18 files):
- Figure S1/
- Figure S1/1A.xlsx
- Figure S10/
- Figure S10/10A.xlsx
- Figure S11/
- Figure S11/11A.xlsx
- Figure S12/
- Figure S12/12A.xlsx
- Figure S14/
- Figure S14/14A.xlsx
- Figure S15/
- Figure S15/15B.xlsx
- Figure S3/
- Figure S3/3B.xlsx
- Figure S3/3C.xlsx
- Figure S4/
- Figure S4/4A.xlsx
- Figure S4/4B.xlsx
- Figure S5/
- Figure S5/5B.xlsx
- Figure S5/5C.xlsx
- Figure S6/
- Figure S6/6A.xlsx
- Figure S7/
- Figure S7/7A.xlsx
- Figure S7/7B.xlsx
- Figure S8/
- Figure S8/8A.xlsx
- Figure S9/
- Figure S9/9A.xlsx
- Figure S9/9B.xlsx
