# Supplementary material for: A multi‐layered network model identifies Akt1 as a common modulator of neurodegeneration
Source: Mol Syst Biol. 2023 Nov 20;19(12):e11801. doi: 10.15252/msb.202311801 (PMC10698508; doi:10.15252/msb.202311801)
Supplement: Supplementary file 10 — Source Data for Appendix [file MSB-19-e11801-s011.zip › Figure S10/10A.xlsx]

## Sheet: AD
	-log10(p-value)
Hippo signaling pathway	8.9512
MAPK signaling pathway	7.8521
FoxO signaling pathway	5.89896
Circadian rhythm	3.26612
Autophagy	2.80268
mTOR signaling pathway	2.78004
Wnt signaling pathway	2.60839
Phagosome	1.67568

## Sheet: HD
	-log10(p-value)
Nucleocytoplasmic transport	11.9082
mRNA surveillance pathway	6.00281
Spliceosome	1.90115

## Sheet: SCA1
	-log10(p-value)
Longevity regulating pathway	13.2439
Ubiquitin mediated proteolysis	12.4829
Protein processing in endoplasmic reticulum	6.70486
Endocytosis	3.04216
Mitophagy	2.74579
Phosphatidylinositol signaling system	2.5097
FoxO signaling pathway	2.38906
Inositol phosphate metabolism	2.17772
Spliceosome	2.09533
Autophagy	1.63682
Hippo signaling pathway	1.18806
mTOR signaling pathway	1.08154

## Sheet: SCA3
	-log10(p-value)
Protein processing in endoplasmic reticulum	16.4497
Longevity regulating pathway	8.21768
Spliceosome	3.80365
Mitophagy	3.47795
Endocytosis	3.33187
Ubiquitin mediated proteolysis	2.90826
Apoptosis	2.66533
Autophagy	1.48024
