# Supplementary material for: A multi‐layered network model identifies Akt1 as a common modulator of neurodegeneration
Source: Mol Syst Biol. 2023 Nov 20;19(12):e11801. doi: 10.15252/msb.202311801 (PMC10698508; doi:10.15252/msb.202311801)
Supplement: Supplementary file 10 — Source Data for Appendix [file MSB-19-e11801-s011.zip › Figure S11/11A.xlsx]

## Sheet: Sheet1
	-log(p-value)
PI3K-Akt signaling pathway	11.3074
Apoptosis	7.91286
Neurotrophin signaling pathway	7.49459
MAPK signaling pathway	7.39107
Ras signaling pathway	7.05163
HIF-1 signaling pathway	5.7884
Longevity regulating pathway	5.51176
AMPK signaling pathway	4.5093
Adipocytokine signaling pathway	4.13494
Insulin resistance	3.92452
Cholesterol metabolism	3.80915
FoxO signaling pathway	3.40522
Hematopoietic cell lineage	3.27149
Fluid shear stress and atherosclerosis	3.24973
Cytokine-cytokine receptor interaction	3.05331
