# Supplementary material for: A multi‐layered network model identifies Akt1 as a common modulator of neurodegeneration
Source: Mol Syst Biol. 2023 Nov 20;19(12):e11801. doi: 10.15252/msb.202311801 (PMC10698508; doi:10.15252/msb.202311801)
Supplement: Supplementary file 10 — Source Data for Appendix [file MSB-19-e11801-s011.zip › Figure S12/12A.xlsx]

## Sheet: Sheet1
	-log10(p-value)
Cytokine-cytokine receptor interaction	116.101
JAK-STAT signaling pathway	51.7147
Viral protein interaction with cytokine and cytokine receptor	47.6846
Allograft rejection	23.1804
IL-17 signaling pathway	21.2709
Hematopoietic cell lineage	20.761
TNF signaling pathway	19.3951
Toll-like receptor signaling pathway	17.4642
Th17 cell differentiation	17.1392
Chemokine signaling pathway	14.5596
Intestinal immune network for IgA production	14.2608
Th1 and Th2 cell differentiation	11.7443
NF-kappa B signaling pathway	8.67826
NOD-like receptor signaling pathway	6.71601
Cell adhesion molecules	6.65112
C-type lectin receptor signaling pathway	5.54396
