# Supplementary material for: A multi‐layered network model identifies Akt1 as a common modulator of neurodegeneration
Source: Mol Syst Biol. 2023 Nov 20;19(12):e11801. doi: 10.15252/msb.202311801 (PMC10698508; doi:10.15252/msb.202311801)
Supplement: Supplementary file 10 — Source Data for Appendix [file MSB-19-e11801-s011.zip › Figure S14/14A.xlsx]

## Sheet: AD
Upper	Akt1	CG7470	CG10749
0.0-10.0	6	0	0
10.0-20.0	8	0	0
20.0-30.0	7	0	0
30.0-40.0	6	0	0
40.0-50.0	5	0	0
50.0-60.0	5	0	0
60.0-70.0	10	1	1
70.0-80.0	4	1	1
80.0-90.0	3	0	0

## Sheet: HD
Upper	Akt1	CG7470	CG10749
0.0-10.0	2	1	1
10.0-20.0	4	2	2
20.0-30.0	5	0	0
30.0-40.0	6	0	0
40.0-50.0	7	0	0
50.0-60.0	3	1	1
60.0-70.0	3	0	0
70.0-80.0	5	1	1
80.0-90.0	3	0	0

## Sheet: SCA1
Upper	Akt1	CG7470	CG10749
0.0-10.0	8	2	2
10.0-20.0	7	1	1
20.0-30.0	10	4	4
30.0-40.0	8	5	5
40.0-50.0	5	3	3
50.0-60.0	8	2	2
60.0-70.0	6	0	0
70.0-80.0	9	0	0
80.0-90.0	6	2	2

## Sheet: SCA3
Upper	Akt1	CG7470	CG10749
0.0-10.0	7	1	1
10.0-20.0	7	4	4
20.0-30.0	8	2	2
30.0-40.0	8	2	2
40.0-50.0	4	2	2
50.0-60.0	3	0	0
60.0-70.0	5	0	0
70.0-80.0	3	1	1
80.0-90.0	3	3	3
