# Supplementary material for: A multi‐layered network model identifies Akt1 as a common modulator of neurodegeneration
Source: Mol Syst Biol. 2023 Nov 20;19(12):e11801. doi: 10.15252/msb.202311801 (PMC10698508; doi:10.15252/msb.202311801)
Supplement: Supplementary file 10 — Source Data for Appendix [file MSB-19-e11801-s011.zip › Figure S15/15B.xlsx]

## Sheet: Sheet1
	Control			SC79
WT	0	0	0	0	0	0
AD	1.14572	0.807	1.04728	1.536	1.07608	1.19209
