# Supplementary material for: A multi‐layered network model identifies Akt1 as a common modulator of neurodegeneration
Source: Mol Syst Biol. 2023 Nov 20;19(12):e11801. doi: 10.15252/msb.202311801 (PMC10698508; doi:10.15252/msb.202311801)
Supplement: Supplementary file 10 — Source Data for Appendix [file MSB-19-e11801-s011.zip › Figure S3/3B.xlsx]

## Sheet: Sheet1
	AD-HD + SCA1-SCA3			AD-SCA1 + HD-SCA3			AD-SCA3 + HD-SCA1
Random seeds	-0.02	0.0278	-0.05	-0.086	0.051	-0.002	-0.036	0.08	0.015
(a) - (d)	0.74	0.781	0.773	0.767	0.73	0.753	0.776	0.734	0.773
(b) - (d)	0.731	0.737	0.724	0.797	0.788	0.795	0.78	0.8	0.801
(c) - (d)	0.813	0.825	0.816	0.813	0.83	0.808	0.794	0.807	0.802
