# Supplementary material for: A multi‐layered network model identifies Akt1 as a common modulator of neurodegeneration
Source: Mol Syst Biol. 2023 Nov 20;19(12):e11801. doi: 10.15252/msb.202311801 (PMC10698508; doi:10.15252/msb.202311801)
Supplement: Supplementary file 10 — Source Data for Appendix [file MSB-19-e11801-s011.zip › Figure S3/3C.xlsx]

## Sheet: Sheet1
	AD-HD + SCA1-SCA3			AD-SCA1 + HD-SCA3			AD-SCA3 + HD-SCA1
Random seeds	0	0	1	0	0	1	0	1	0
(a) - (d)	37	43	42	59	58	55	55	54	51
(b) - (d)	58	57	54	51	51	45	48	51	50
(c) - (d)	57	65	60	69	67	62	65	68	62
