# Supplementary material for: A multi‐layered network model identifies Akt1 as a common modulator of neurodegeneration
Source: Mol Syst Biol. 2023 Nov 20;19(12):e11801. doi: 10.15252/msb.202311801 (PMC10698508; doi:10.15252/msb.202311801)
Supplement: Supplementary file 10 — Source Data for Appendix [file MSB-19-e11801-s011.zip › Figure S4/4A.xlsx]

## Sheet: Sheet1
	Random genes			(a) vs (d)			(b) vs (d)			(c) vs (d)
AD.HD>SCA1>SCA3	-0.108	-0.063	-0.155	0.74	0.74	0.73	0.72	0.77	0.75	0.8	0.78	0.79
AD.HD>SCA3>SCA1	-0.062	-0.106	-0.151	0.75	0.74	0.73	0.72	0.75	0.81	0.75	0.81	0.78
AD.SCA1>HD>SCA3	-0.127	-0.028	-0.048	0.76	0.79	0.75	0.68	0.71	0.73	0.79	0.77	0.78
AD.SCA1>SCA3>HD	-0.122	-0.014	-0.072	0.75	0.78	0.74	0.77	0.75	0.76	0.75	0.78	0.76
AD.SCA3>HD>SCA1	-0.144	0.007	-0.092	0.74	0.75	0.75	0.76	0.8	0.77	0.81	0.81	0.79
AD.SCA3>SCA1>HD	0	-0.157	-0.065	0.78	0.79	0.77	0.78	0.78	0.78	0.79	0.78	0.76
HD.SCA1>AD>SCA3	-0.055	-0.197	-0.151	0.79	0.8	0.81	0.83	0.81	0.8	0.81	0.79	0.8
HD.SCA1>SCA3>AD	-0.215	-0.122	-0.075	0.81	0.77	0.81	0.77	0.75	0.8	0.81	0.81	0.83
HD.SCA3>AD>SCA1	-0.142	-0.086	-0.048	0.8	0.82	0.82	0.82	0.76	0.77	0.8	0.82	0.83
HD.SCA3>SCA1>AD	-0.035	-0.119	-0.118	0.82	0.81	0.78	0.8	0.76	0.79	0.81	0.8	0.82
SCA1.SCA3>AD>HD	-0.075	-0.075	-0.044	0.76	0.77	0.75	0.78	0.77	0.77	0.8	0.83	0.78
SCA1.SCA3>HD>AD	-0.091	-0.049	-0.069	0.75	0.77	0.73	0.73	0.74	0.76	0.76	0.76	0.79
