# Supplementary material for: A multi‐layered network model identifies Akt1 as a common modulator of neurodegeneration
Source: Mol Syst Biol. 2023 Nov 20;19(12):e11801. doi: 10.15252/msb.202311801 (PMC10698508; doi:10.15252/msb.202311801)
Supplement: Supplementary file 10 — Source Data for Appendix [file MSB-19-e11801-s011.zip › Figure S4/4B.xlsx]

## Sheet: Sheet1
	Random genes			(a) vs (d)			(b) vs (d)			(c) vs (d)
AD.HD>SCA1>SCA3	0	0	0	39	38	41	41	43	40	53	54	49
AD.HD>SCA3>SCA1	0	0	0	39	38	41	48	50	51	53	51	54
AD.SCA1>HD>SCA3	1	0	1	54	55	53	28	27	27	47	48	46
AD.SCA1>SCA3>HD	1	0	1	55	57	56	52	51	49	37	35	35
AD.SCA3>HD>SCA1	0	1	0	52	53	51	47	43	46	53	52	53
AD.SCA3>SCA1>HD	0	1	0	54	53	55	56	58	57	35	37	34
HD.SCA1>AD>SCA3	0	0	0	48	50	49	49	48	49	50	51	48
HD.SCA1>SCA3>AD	1	0	0	51	50	49	54	55	53	60	58	57
HD.SCA3>AD>SCA1	1	2	3	51	49	49	52	52	47	63	62	58
HD.SCA3>SCA1>AD	0	2	4	51	49	47	51	50	52	58	56	57
SCA1.SCA3>AD>HD	0	2	2	51	55	51	51	50	50	47	42	45
SCA1.SCA3>HD>AD	0	2	3	51	48	51	40	37	36	49	51	50
