# Supplementary material for: A multi‐layered network model identifies Akt1 as a common modulator of neurodegeneration
Source: Mol Syst Biol. 2023 Nov 20;19(12):e11801. doi: 10.15252/msb.202311801 (PMC10698508; doi:10.15252/msb.202311801)
Supplement: Supplementary file 10 — Source Data for Appendix [file MSB-19-e11801-s011.zip › Figure S5/5B.xlsx]

## Sheet: Sheet1
	Correlation coefficients
Random genes	0.099	0.131	0.085
(a) vs (c)	0.735	0.73	0.728
(b) vs (b)	0.829	0.826	0.831
