# Supplementary material for: A multi‐layered network model identifies Akt1 as a common modulator of neurodegeneration
Source: Mol Syst Biol. 2023 Nov 20;19(12):e11801. doi: 10.15252/msb.202311801 (PMC10698508; doi:10.15252/msb.202311801)
Supplement: Supplementary file 10 — Source Data for Appendix [file MSB-19-e11801-s011.zip › Figure S6/6A.xlsx]

## Sheet: Sheet1
	AD-HD			AD-SCA1			AD-SCA3			HD-SCA1			HD-SCA3			SCA1-SCA3			AD-HD-SCA1			AD-HD-SCA3			AD-SCA1-SCA3			HD-SCA1-SCA3			AD-HD-SCA1-SCA3
seed randomization	0.376	0.37	0.352	0.356	0.414	0.504	0.56	0.589	0.552	0.479	0.545	0.478	0.581	0.53	0.58	0.335	0.448	0.391	0.601	0.641	0.718	0.868	0.895	0.898	0.541	0.578	0.515	0.779	0.784	0.807	0.796	0.85	0.906
network randomization	0.638	0.648	0.651	0.611	0.626	0.602	0.475	0.497	0.521	0.646	0.681	0.637	0.57	0.582	0.683	0.597	0.651	0.623	0.785	0.785	0.835	0.857	0.859	0.859	0.6	0.672	0.707	0.706	0.719	0.728	0.832	0.907	0.901
non-randomization	0.892	0.897	0.896	0.744	0.747	0.741	0.721	0.723	0.737	0.973	0.969	0.973	0.934	0.938	0.935	0.851	0.847	0.846	0.916	0.934	0.939	0.972	0.966	0.954	0.782	0.772	0.773	0.969	0.974	0.971	0.952	0.965	0.96
