# Supplementary material for: A multi‐layered network model identifies Akt1 as a common modulator of neurodegeneration
Source: Mol Syst Biol. 2023 Nov 20;19(12):e11801. doi: 10.15252/msb.202311801 (PMC10698508; doi:10.15252/msb.202311801)
Supplement: Supplementary file 10 — Source Data for Appendix [file MSB-19-e11801-s011.zip › Figure S7/7A.xlsx]

## Sheet: Sheet1
	Pearson's correlation coefficient
Random	-0.089	0.039	0.039	0.102	0.058
AD-HD	0.044	0.158	0.205	0.0778	0.205
AD-SCA1	0.198	0.144	0.065	0.163	0.099
AD-SCA3	0.259	0.209	0.145	0.161	0.108
HD-SCA1	-0.076	0.067	0.04	-0.185	-0.009
HD-SCA3	0.103	0.196	0.057	0.187	0.12
SCA1-SCA3	0.068	-0.086	0.022	-0.098	0.014
AD-HD-SCA1	-0.065	0.006	0.125	-0.139	-0.048
AD-HD-SCA3	0.05	-0.028	-0.026	-0.053	0.132
AD-SCA1-SCA3	-0.01	-0.035	-0.091	-0.046	-0.104
HD-SCA1-SCA3	-0.242	-0.213	-0.171	-0.249	-0.195
AD-HD-SCA1-SCA3	0.114	0.066	0.052	0.041	0.038
Overall	0.040273	0.044	0.038455	0.050909	0.032727
