# Supplementary material for: A multi‐layered network model identifies Akt1 as a common modulator of neurodegeneration
Source: Mol Syst Biol. 2023 Nov 20;19(12):e11801. doi: 10.15252/msb.202311801 (PMC10698508; doi:10.15252/msb.202311801)
Supplement: Supplementary file 10 — Source Data for Appendix [file MSB-19-e11801-s011.zip › Figure S7/7B.xlsx]

## Sheet: Sheet1
	Pearson's correlation coefficient
Random	0.0299052	0.01324	0.0685824	-0.056521	-0.027951
AD-HD	-0.109862	-0.0674599	-0.121215	-0.0808993	-0.0921864
AD-SCA1	-0.174722	-0.161139	-0.16755	-0.161125	-0.159103
AD-SCA3	-0.0723858	-0.0533642	-0.087835	-0.0533349	-0.0698247
HD-SCA1	-0.108657	-0.11009	-0.0957303	-0.139526	-0.144641
HD-SCA3	-0.09247	-0.10855	-0.0951769	-0.107455	-0.103152
SCA1-SCA3	-0.108862	-0.104715	-0.11191	-0.113547	-0.115187
AD-HD-SCA1	-0.24389	-0.222562	-0.234237	-0.229535	-0.218932
AD-HD-SCA3	-0.225684	-0.164424	-0.20451	-0.188539	-0.192296
AD-SCA1-SCA3	-0.205389	-0.191645	-0.19595	-0.22249	-0.208571
HD-SCA1-SCA3	-0.192716	-0.174	-0.196705	-0.183237	-0.189146
AD-HD-SCA1-SCA3	-0.266313	-0.28554	-0.277307	-0.265701	-0.281673
Overall	-0.163723	-0.149408	-0.162557	-0.158672	-0.161337
