# Supplementary material for: A multi‐layered network model identifies Akt1 as a common modulator of neurodegeneration
Source: Mol Syst Biol. 2023 Nov 20;19(12):e11801. doi: 10.15252/msb.202311801 (PMC10698508; doi:10.15252/msb.202311801)
Supplement: Supplementary file 10 — Source Data for Appendix [file MSB-19-e11801-s011.zip › Figure S9/9A.xlsx]

## Sheet: Sheet
Rank	AD	HD	SCA1	SCA3
1	64		15	13
2	59		45	70
3	78		136	133
4	79		72	252
5	124		2	2
6	283		55	40
7	4		39	11
8	12	5	271	98
9	116	205	11	19
10		113	167	75
11	26	92	20	76
12	84	244	180	296
13	67	161	24
14	457	3	1	168
15	77		25	14
16	159	224	18	275
17	269	273	10	16
18	13	220		9
19	1	192	5	57
20	60		21	135
21	89		4	46
22	32	49	100	52
23	144		175	17
24	139	294	23	35
25		24	179	7
26	110	412	38	8
27		109	119	1
28	249	26	9	36
29	6	80	14	20
30		176	474	274
31		126	121	73
32	405	101	69	6
33	7		16	106
34	131	58	36	186
35	17		65	37
36	93		7	96
37
38		71	256	21
39	103	15	37	22
40	48		223	195
41		118	343	44
42	174	63		117
43	2		29	43
44	49	88	34	148
45	56		261	242
46		18
47	138	285	22	29
48	42	462	19
49	120		122	28
50		227	402	3
51			111	338
52	181	156	370	127
53	237	219	234	10
54	431	284	8	437
55	222	130	32	4
56	30	201	28	23
57	52	153	150	170
58	53	147	6	166
59	61	151		48
60	245	54	27	12
61	263	228	154
62	188	312	162	31
63	315		108	81
64	27	115
65		68	90	33
66			75	146
67		387	149	114
68	193		47	41
69	104	218	145
70	164	253		62
71		172	255	82
72	87		74
73	194	308	76	451
74		125	53	436
75				134
76	43		31	112
77	165	1	3
78			66	231
79	41		30	105
80		344	140	50
81	5		129	128
82	291	62	83	199
83				324
84		467	453
85	314	35	40	473
86	33		96	224
87	50	341	46
88				38
89		152		34
90	8	300
91	3		84	129
92	137	200	95	173
93	51
94	239		86	61
95	106	51		47
96	247			165
97		57
98	500		272	321
99				126
100	85		148
101			494
102
103		266
104	81
105		347	176	32
106	123	44
107	210		54	74
108
109			178
110	428	328		490
111
112
113			307
114			273
115	351	389
116				323
117	25		41	442
118	34			194
119	96		404	149
120	319
121			447
122	176	143	357
123	475		274	113
124
125		461
126	304
127	380
128		472		351
129			314	414
130
131
132	83	447	486
133
134			77	277
135				125
136
137	143	39
138
139	39			218
140
141
142				94
143		377	166	432
144
145				294
146	55		282
147		182		426
148				86
149		42		416
150			332
151
152
153		464
154	320	316
155		330		314
156	190		49
157			60
158			243
159	442	17
160		69	128	206
161			209
162	38			290
163			442	391
164	378		120	131
165	236
166				423
167			281	174
168	146	458	199	157
169				468
170	408		73
171	439
172				399
173			405
174
175			131
176			249
177		275		156
178
179		231
180				319
181			437
182				66
183
184		2
185
186	199	110	351
187		333	232
188	419
189	215		305	258
190				18
191		180	110	42
192			174
193
194		94
195		7
196			113
197
198
199	125	9
200				486
201
202			319
203	418
204	308	36	315	318
205
206	399
207
208
209
210
211				171
212
213		14	185	408
214	40
215		45	377
216				60
217		11		30
218	321
219
220	305
221
222
223		419
224
225			313
226
227	189
228		50
229	356
230				27
231
232		473	473
233
234
235	135	16
236		19
237
238
239
240	113	217
241				217
242		91
243			165	364
244	203	321
245
246	108
247	289	22	135
248	383			329
249			217
250	150
251	412		439
252		449
253	171			303
254			177	53
255			61	316
256			245
257
258
259			115	25
260
261	227
262	403
263
264
265
266
267
268			345
269		423
270			333	45
271		397
272		378
273			134
274
275		10
276	388		316	271
277		99		308
278
279		165	304	260
280				300
281		210
282
283	75	21
284	134
285	473
286
287
288		157
289	307	431
290			436
291		465
292	191	136		282
293			266
294		184
295		260
296
297
298
299
300
301		199
302
303			360
304			224	169
305		314	210
306	274
307
308
309
310		20
311	328
312
313				229
314				439
315
316			309
317
318
319			198
320				110
321
322
323	69
324			123
325			414
326		121		405
327		120
328	284	29	114
329
330	115
331
332	57			49
333		271		220
334	316
335			215	154
336
337
338			284
339				270
340			251
341
342			237
343				360
344			103
345				108
346		12
347	148
348		406
349
350				387
351
352				69
353			382	444
354			286
355		84	218
356
357
358			62	243
359	147
360				378
361				434
362
363
364		421	214	309
365		25
366			156
367
368
369
370	114
371
372		40
373
374			378
375
376		162
377			171
378		32
379				259
380		174	475
381		149
382			226	404
383	211	213
384		434
385		268
386			294	447
387	490	427	434
388	377
389
390
391		167
392	360
393
394		119	364
395	293	85
396	213
397	224	298
398
399
400	160	410
401
402
403
404
405
406	46	96
407
408	387
409	198			150
410
411			194
412
413	62		403
414		141
415
416			328
417		154		333
418				178
419	129		63
420
421		492	93
422
423				193
424				109
425	35			475
426
427		103
428
429
430		497		93
431
432		31	432
433	205		87
434
435		27	213
436
437				83
438		53		272
439	282		260
440		290
441
442				332
443			107
444		73	444
445
446			298
447
448		34
449
450	109
451
452
453
454		499	419	210
455		209
456			141
457				84
458	469			485
459		317	144
460
461
462		177
463		307
464		350	99
465			353
466
467
468	76	281		500
469
470
471		480
472	225
473		453
474
475
476
477			35	428
478
479
480
481
482
483
484	232	475
485			191
486
487		304
488		131
489
490
491		122
492
493	97
494
495
496			43
497
498			320
499		139
500
501			350
502			338	77
503	497			160
504		250
505				254
506
507			387
508			476
509
510
511		74		179
512	466
513			258	350
514
515
516			126
517		47	312
518
519
520			348
521
522				158
523				121
524	73
525
526
527	429
528	11
529	300			139
530
531			455
532				56
533	136
534		238	480
535
536		246
537				100
538
539
540	368		71
541				295
542
543
544		289
545		4	318	281
546
547	192		323
548			138
549		487		136
550		303
551			139
552
553	327
554		405	50
555	140
556		346		386
557	86	97
558				226
559
560		249
561				382
562
563			173
564		417
565	456
566		100
567		444
568
569
570
571	401	402
572		241
573		255	236
574			228	15
575		123		388
576				236
577	102
578
579
580
581				320
582			386
583
584
585
586
587		429
588
589	226	376
590		87
591			324
592
593		488
594
595				273
596
597		361
598
599	481		239
600			117
601
602		193		304
603			420	328
604		191
605	229
606		150	227
607
608
609
610		233
611		61
612				497
613		448
614
615
616		108
617
618			56
619		382
620			42
621
622				357
623		55
624
625	432	197	57
626			82
627
628
629
630
631		8
632	295
633		339		87
634
635	343
636	437
637			296	403
638
639		320
640
641	9			446
642
643
644
645	262
646			497	211
647				276
648
649
650
651		175
652		190		176
653
654
655
656
657
658	196	60		95
659
660			443
661	273
662	350
663
664
665		400
666
667		194
668
669
670				111
671
672	214
673
674			208
675
676				280
677
678
679
680		351
681
682				419
683				498
684	393
685		293	464
686
687
688
689
690	476
691
692		72
693	386
694			160
695		490
696			98
697
698		386
699			283
700		128
701
702
703		243
704			365
705
706		75	230
707		432
708			231
709
710				143
711
712
713				412
714
715		319
716	156	83
717		388	334
718
719
720	82
721				167
722	68		451
723		392		187
724			109
725
726				237
727			457
728		342		427
729			85
730
731		179		305
732
733	414
734	177	372
735
736
737		225
738
739
740
741
742	173			317
743	182
744		282
745		114
746		437
747			393
748	470
749
750				115
751				107
752
753	443			177
754
755				240
756			211
757	323
758
759
760		66		132
761
762				119
763	45	245	143
764				162
765
766		208
767
768
769
770				251
771			125
772		77
773	259			142
774				225
775
776
777		261		190
778
779		189
780		129
781			427
782		171	94
783
784		215
785
786
787
788
789			398
790			79
791
792
793
794
795			472
796		247
797
798
799
800
801	278		238
802		364
803	276		408
804	101
805
806
807			202
808
809			205
810				137
811			366
812	31		164	246
813
814		366
815				458
816		239
817		315
818
819
820		413
821				476
822	100			249
823			416
824
825		403
826
827
828
829
830
831	10
832
833
834
835
836
837
838	416
839				123
840				90
841		187		198
842
843
844
845	36
846
847
848				182
849		79
850	420
851	324
852
853	251
854
855	477	222
856				381
857
858
859
860			399	55
861	257	353
862			124
863		491
864
865
866				85
867				120
868
869
870
871
872	372	158	458
873
874
875
876
877	260
878	365
879
880		280	147
881
882
883
884
885
886
887
888
889	427	443
890			268
891		160		401
892
893			254
894
895
896				163
897
898
899				343
900				152
901
902	434	494	157	65
903				122
904
905
906		134
907
908
909
910
911
912
913
914
915
916
917			339
918		56
919
920
921
922
923
924				180
925
926		324
927				262
928			203
929
930				239
931
932
933		486
934
935
936		442
937
938		64
939			412
940
941
942		399
943
944	336
945			248	339
946			468
947	398
948			263
949
950
951
952
953				202
954
955
956
957
958
959
960			276
961
962
963
964
965		343
966	14
967
968
969	495
970
971
972
973
974				315
975
976	230
977
978			17
979				268
980
981
982		305
983
984
985	461	204
986
987
988		90
989
990				103
991
992
993
994
995		229
996			329
997
998
999
1000			195
1001			356
1002	19
1003
1004	16
1005			192
1006	111
1007
1008
1009				406
1010
1011		223		289
1012
1013		236
1014
1015	22
1016	313
1017
1018				147
1019
1020			308
1021
1022
1023
1024
1025			152
1026		393
1027			381
1028
1029	288
1030	423
1031
1032
1033
1034
1035
1036	471
1037
1038			58
1039	166
1040
1041
1042				209
1043
1044
1045
1046
1047
1048
1049
1050			102	307
1051
1052
1053
1054
1055
1056
1057
1058
1059
1060
1061				101
1062				141
1063
1064
1065		30		298
1066		299	246
1067				124
1068
1069
1070
1071
1072
1073
1074
1075		390
1076
1077	254	263
1078
1079
1080
1081
1082
1083
1084	472
1085		93		140
1086
1087
1088
1089		65
1090	217
1091			291	250
1092			485
1093
1094
1095			48
1096
1097
1098	158
1099
1100
1101
1102
1103
1104
1105				196
1106
1107		332
1108
1109
1110
1111		363
1112
1113
1114	216
1115
1116
1117
1118		196
1119			448
1120
1121
1122			220
1123
1124
1125
1126				238
1127			401
1128
1129				402
1130
1131				346
1132
1133
1134
1135				145
1136
1137	248
1138
1139
1140
1141	364
1142
1143				54
1144			97
1145
1146
1147		452
1148
1149		287
1150
1151				245
1152		6
1153
1154
1155
1156
1157		439	383
1158		425
1159
1160
1161
1162		272
1163
1164
1165		203
1166
1167				377
1168
1169	117
1170		216
1171
1172
1173				138
1174
1175		356
1176
1177
1178
1179
1180		264
1181		248
1182			137
1183
1184			300
1185	29
1186
1187		274
1188
1189
1190		95
1191
1192	178
1193
1194
1195
1196
1197
1198
1199
1200
1201
1202	90	276
1203
1204			187
1205
1206
1207
1208			327
1209			81
1210
1211
1212
1213
1214
1215
1216
1217
1218
1219	309	226
1220				356
1221
1222	421
1223		481		213
1224			159
1225		460
1226
1227
1228			280
1229			289
1230
1231		383
1232
1233
1234
1235	485
1236				255
1237
1238			262
1239
1240
1241
1242
1243		257
1244
1245		46
1246
1247	128
1248
1249	65
1250	480
1251
1252
1253
1254
1255
1256
1257		381
1258
1259
1260				327
1261		292
1262	168
1263
1264
1265
1266
1267
1268
1269		415
1270	154	396
1271
1272
1273
1274	179
1275
1276				494
1277			292
1278	385
1279
1280		148	196
1281
1282				425
1283
1284
1285
1286
1287
1288
1289		279		420
1290
1291
1292	453
1293		479
1294
1295
1296
1297
1298
1299
1300		230	491
1301
1302
1303				185
1304		82
1305
1306
1307
1308
1309	425	420
1310		43
1311
1312		237
1313	44
1314
1315
1316
1317
1318
1319		466
1320		395
1321
1322
1323
1324
1325
1326		428
1327		338
1328
1329
1330
1331
1332
1333				491
1334
1335
1336
1337
1338	270
1339	433
1340				358
1341
1342
1343
1344
1345
1346
1347	382			366
1348
1349
1350				284
1351			51
1352
1353
1354				80
1355
1356
1357
1358
1359		457
1360
1361			193
1362	353	166
1363
1364
1365		336
1366
1367
1368
1369	15
1370
1371		357
1372
1373		484
1374
1375
1376		295
1377
1378
1379		41
1380
1381
1382
1383
1384
1385
1386
1387	294	251
1388
1389
1390
1391
1392
1393
1394
1395	271
1396
1397
1398	88
1399		311
1400
1401
1402			287
1403
1404		445
1405
1406
1407
1408
1409
1410
1411
1412
1413
1414		348
1415			490
1416
1417		132
1418		360
1419	396
1420
1421
1422
1423		214
1424
1425
1426
1427
1428
1429
1430			161
1431
1432		369
1433			368
1434
1435
1436
1437
1438			467
1439
1440
1441			479	214
1442		212
1443
1444
1445
1446
1447
1448
1449
1450
1451
1452	367
1453
1454
1455
1456
1457
1458	447		101
1459
1460
1461
1462		327	311
1463			279
1464
1465	407
1466
1467		450
1468
1469			189
1470
1471
1472
1473			423
1474
1475
1476
1477
1478
1479	345	105
1480
1481
1482
1483
1484
1485
1486
1487
1488
1489				353
1490	406
1491
1492	465
1493
1494
1495
1496				452
1497
1498
1499
1500			26
1501
1502
1503
1504
1505
1506
1507
1508				291
1509
1510
1511				191
1512	206		64
1513
1514
1515			197
1516
1517
1518				312
1519
1520	184
1521
1522				313
1523		232
1524		380
1525
1526
1527
1528		404
1529
1530			233
1531
1532		135
1533
1534
1535	223
1536
1537
1538
1539
1540				155
1541
1542
1543			190
1544
1545
1546
1547
1548
1549				397
1550
1551
1552
1553				144
1554
1555
1556
1557
1558		262
1559
1560
1561				301
1562	66		293
1563
1564	290
1565
1566
1567
1568
1569		441
1570
1571
1572
1573
1574		207		205
1575	482
1576			422
1577
1578		476
1579				441
1580	107
1581
1582
1583
1584				233
1585
1586
1587
1588
1589
1590			482
1591
1592
1593
1594				455
1595
1596
1597				368
1598
1599
1600			207
1601
1602
1603		211
1604
1605	438			311
1606
1607
1608				348
1609	58
1610	204
1611
1612			431
1613
1614				373
1615	317
1616
1617
1618
1619			321	97
1620
1621	499	111
1622		309
1623
1624
1625			130
1626
1627			425
1628
1629
1630
1631			275
1632				215
1633			222
1634
1635
1636
1637
1638
1639
1640
1641
1642
1643
1644
1645
1646
1647
1648				58
1649
1650			428
1651	455
1652
1653			216
1654	395
1655
1656
1657
1658
1659		468
1660
1661
1662			158
1663
1664		375
1665
1666
1667
1668
1669
1670
1671				431
1672			373
1673	24
1674
1675		102
1676				479
1677
1678
1679
1680
1681
1682
1683
1684
1685
1686				263
1687				232
1688
1689
1690
1691
1692
1693
1694
1695
1696
1697		368
1698
1699
1700				99
1701
1702
1703
1704
1705			88
1706
1707
1708
1709	180
1710
1711
1712
1713			52
1714
1715
1716	99
1717
1718
1719
1720
1721
1722
1723
1724				326
1725
1726
1727	352			161
1728		76
1729
1730
1731		401
1732
1733			461
1734
1735
1736				453
1737
1738
1739
1740
1741		188
1742		112
1743
1744			295
1745
1746
1747	238
1748				365
1749
1750
1751
1752
1753
1754
1755			265
1756			400	407
1757
1758			78
1759				88
1760
1761
1762
1763
1764
1765
1766			200
1767
1768
1769	467
1770				335
1771				383
1772
1773
1774		318
1775
1776
1777
1778
1779
1780
1781
1782
1783			264	489
1784
1785
1786
1787
1788
1789
1790
1791
1792
1793
1794		301
1795
1796
1797			70
1798
1799
1800
1801
1802
1803
1804
1805
1806
1807
1808
1809		195
1810
1811
1812
1813
1814
1815
1816
1817
1818
1819
1820	207
1821
1822
1823
1824
1825
1826
1827
1828
1829
1830
1831
1832
1833
1834
1835
1836		323
1837
1838			406
1839
1840
1841
1842
1843
1844
1845
1846
1847			397
1848
1849
1850
1851			170	438
1852				203
1853
1854
1855
1856			388
1857
1858
1859
1860
1861
1862		283
1863
1864
1865
1866
1867				345
1868
1869
1870
1871				247
1872
1873
1874
1875
1876
1877
1878
1879	287
1880
1881	121
1882
1883
1884
1885
1886
1887
1888
1889
1890
1891
1892
1893
1894
1895
1896	95
1897
1898
1899
1900		198
1901
1902
1903
1904
1905
1906		493	441
1907
1908
1909
1910		407
1911
1912
1913
1914				72
1915
1916
1917		33
1918
1919
1920
1921
1922
1923
1924
1925
1926
1927
1928	185
1929
1930
1931
1932
1933
1934				484
1935				63
1936
1937
1938
1939
1940
1941
1942
1943
1944
1945
1946			297
1947
1948
1949
1950
1951
1952
1953
1954
1955
1956			346
1957		81
1958
1959
1960			184
1961
1962
1963		478
1964	333
1965
1966
1967		500
1968
1969
1970				477
1971
1972
1973	424
1974		140
1975
1976			80
1977		202
1978
1979	404
1980
1981
1982		345
1983
1984
1985
1986
1987
1988
1989
1990
1991
1992
1993
1994		86
1995				421
1996
1997
1998	202
1999
[truncated: 8,001 more rows]
