# Supplementary material for: A multi‐layered network model identifies Akt1 as a common modulator of neurodegeneration
Source: Mol Syst Biol. 2023 Nov 20;19(12):e11801. doi: 10.15252/msb.202311801 (PMC10698508; doi:10.15252/msb.202311801)
Supplement: Supplementary file 10 — Source Data for Appendix [file MSB-19-e11801-s011.zip › Figure S9/9B.xlsx]

## Sheet: Sheet1
Rank	AD	HD	SCA1	SCA3
1	19	77	14	27
2	43	184	5	5
3	91	14	77	50
4	7		21	55
5	81	8	19
6	29		58	32
7	33	195	36	25
8	90		54	26
9		199	28	18
10		275	17	53
11		217	9	7
12	8	346		60
13	18			1
14		213	29	15
15		39	1
16		235	33	17
17	35	159		23
18		46	16	190
19		236	48	9
20		310	11	29
21		283	20	38
22		247	47	39
23			24	56
24		25	13
25	117	365	15	259
26	11	28
27	64	435	60	230
28			56	49
29		328	43	47
30	56		79	217
31		432	76	62
32	22	378	55	105
33	86			65
34	118	448	44	89
35	425	85	477	24
36		204	34	28
37			39	35
38	162		26	88
39	139	137	7
40	214	372	85	6
41	79		117	68
42	48	149		191
43	76		496	43
44		106		41
45		215	2	270
46	406		87	21
47			68	95
48	40			59
49	44	22	156	332
50	87	228		80
51	93	95
52	57			22
53	58	438	74	254
54		60	107
55	146		6
56	45
57	332	97		19
58		34
59	2
60	20		157	216
61	59		255	94
62	413	82	358	70
63		42	419
64	1
65			35
66			78	182
67	13
68		65
69	323	160	32	352
70				2
71		38
72			4
73		444	170	31
74			72	107
75	283		66	10
76	468		73	11
77	15		134
78	3
79	4
80		29
81	104			63
82				71
83	132		82	437
84	12	355	91	457
85	100	395
86			94	148
87	72		433
88		44
89	21
90			65
91		242
92		11
93	36		421	430
94		194		142
95			92
96	119	406	86	36
97	493
98				8
99		277	464
100			22
101		32
102
103	39	427	344
104	69
105				79
106	95			33
107			443
108	246		63	345
109	450	27		424
110	26	186	191	320
111			51
112				76
113	240	10	196	123
114	370		328	67
115	330	64	259
116	9
117				42
118		41
119		394	27
120	49	327	164
121		326	31
122		491	49
123	106		324
124	5
125	199	74		135
126		31		99
127				52
128			160	81
129	419		81	91
130		55
131	34	488	175	164
132
133				3
134	284		273	75
135	235		247	20
136		292	3
137	92
138	47
139	24	499
140			80
141		414	456
142
143	137	122
144	23		459
145			69
146	168			66
147	359	58
148	347		100	44
149		381	67	119
150	250		57	409
151		59
152		89
153		57
154		417	61	335
155
156		52	366	177
157		288		168
158
159	16
160	400
161		13
162		376	62
163
164	70
165	77	279	243	96
166			143	58
167		391	10
168				14
169				304
170				57
171	253		377	211
172		71
173				92
174	42	380	192	167
175			23
176	122	30	105
177		462	254
178			109	418
179			25
180		191	12
181	52
182		147
183
184		294
185			213
186				34
187
188	62
189	227
190	156
191	292		485
192		19
193	68			423
194	73		411	118
195				40
196
197
198	409		319
199	186	301	168	82
200		92
201		56
202
203	244
204
205	433	9
206				160
207
208
209		455	161
210	107	281	305	454
211	383
212
213	396	383	435
214			364
215	189		335
216
217		240	249	241
218		69	355	139
219		53
220		18		333
221
222	55
223			40
224	397	16	304	86
225	472
226			382
227	261	50
228		61
229				313
230
231		179		78
232	484		187
233
234			53
235
236	165
237	53		342
238
239	94
240
241
242				45
243			158	358
244		12
245	60		256
246
247	96
248
249	28		176
250
251			340
252				4
253		70
254
255			71
256			38
257
258				189
259				379
260		295	439	279
261			45
262
263	61
264
265
266		103	293
267
268		385
269	17
270				339
271		333	8	276
272			98	438
273		17	114
274	306		123	30
275		177		16
276
277				134
278
279
280
281		468	167
282	439		146	292
283	6
284	328	54	338
285		47
286			354
287
288
289	247
290		440		162
291	82
292
293	395
294		24	386	145
295
296				12
297
298		397	446
299
300		90		280
301
302
303				253
304	126	487	279
305	220		189
306
307	289	463	113
308	204	73		277
309			316	364
310
311
312		62
313			225
314	85	305	129	155
315	63		204
316	334	154	276	255
317		459
318				204
319	120		202	180
320	154		498
321	218	244		98
322
323				116
324				83
325
326
327
328	311	110	416
329				248
330		155
331
332			150	442
333		187	270	417
334
335
336
337
338				51
339
340
341		87
342
343			41
344		80
345			268
346
347		105
348
349
350		464
351	115		186	128
352
353			465
354
355
356	229
357			122
358
359
360	392		303	343
361
362
363
364			394	243
365
366
367
368
369
370			52
371
372
373
374
375
376
377	388	143	215
378	164	272	374	360
379
380	127
381
382			353
383	248
384
385
386
387	408	67		350
388	276
389		115
390
391				163
392
393
394
395
396
397		271
398
399	206			172
400
401
402			50
403	262		413
404			119	382
405	32		173	326
406		348
407
408	170			213
409
410		400
411
412	251	26
413
414			325	129
415
416				149
417
418	203
419	188	223	454
420
421		364
422
423		269		166
424
425
426				147
427		387
428	110			477
429
430
431	54	289
432			432	143
433
434		384	387	361
435
436			290	74
437			181	54
438
439	171		251	314
440
441
442	159		163	117
443
444			444	353
445
446
447		132	121	386
448
449		252
450
451				73
452
453		473	84
454
455
456
457	14
458		168
459
460
461		125
462		48
463
464		153
465		291
466
467		84
468				169
469	458
470
471
472		128
473	285	232	232	85
474			30
475	123	484	380	425
476
477
478
479
480		471
481
482
483
484
485				458
486			132	200
487
488
489
490	387			110
491
492		421
493
494			101
495
496
497		430
498
499		454
500	98			468
501
502		495
503
504		431
505
506
507
508	30
509		458
510				261
511				48
512		241
513	194			193
514
515				460
516		174	383	46
517	367		227	365
518
519
520
521
522
523
524		156
525
526	131
527			144
528	65	392	481	219
529
530
531
532			425
533
534
535		146
536		248
537	494
538		94
539		388
540
541
542	237
543
544
545				384
546
547				258
548
549			110	406
550		238		372
551
552		447
553
554
555
556
557	89
558			262	485
559		403
560		258
561
562
563	37
564
565		250	203
566
567			327	393
568
569		492		173
570
571	299		241
572				369
573	271		235
574
575
576	178
577			93
578
579	281		463
580
581
582	88
583
584	376
585
586
587
588
589
590
591	187
592
593
594			104
595
596
597		7
598				497
599
600
601	167	490	95	224
602
603
604	256	98	244
605				297
606
607
608				318
609
610
611	324
612
613	485
614	180
615
616
617
618		150
619		75
620		6
621
622
623	38
624
625	295
626			452	383
627
628		278
629
630
631
632
633
634
635		418
636	113
637
638
639		234
640
641	353		418
642	280	163	286	161
643	362		130	387
644
645
646
647		78
648
649
650
651
652				64
653	174		250
654	46
655	399
656
657		370
658
659	232
660
661
662		40
663
664	255
665
666		379
667
668
669		316
670
671
672
673
674		500
675
676	455
677
678
679			195
680		456	499
681	394
682
683
684
685	480
686	205		108	287
687			128
688	83			473
689
690
691
692		466
693
694	151	428
695				377
696
697		113
698	163	479
699
700
701				500
702	313	413		289
703
704
705		20
706
707	75
708			280
709
710
711		260
712	305
713				206
714
715
716
717	358
718	320
719
720
721			429
722	291	43
723
724	147		424
725
726				240
727			149
728
729
730	78
731
732			37
733
734
735
736
737
738
739	231		370	131
740
741			343	492
742
743			491
744			264
745
746		68
747				158
748
749		302
750			97
751
752
753				187
754	67		395
755				236
756
757
758	343
759
760
761				37
762	423		89	267
763
764
765	130
766	369	386	136	427
767
768	459	45
769
770		134
771
772
773			183
774
775
776
777
778
779
780
781			155
782
783		219
784
785
786
787
788
789	454
790
791
792			379
793
794
795			142	262
796
797
798		5	137
799			153
800
801	150
802		23
803
804	169		120
805
806
807
808			172	238
809			422	400
810
811
812
813	329
814
815
816
817
818	160		486
819
820		207
821
822		237
823
824
825
826	226		169	329
827
828	138			354
829
830
831
832			180
833				463
834
835
836
837
838
839
840	155	439	135	223
841
842
843
844
845
846
847
848
849		470
850
851	298
852
853
854
855
856
857
858
859
860
861	196		292	323
862
863
864
865				90
866	263
867	258	197	234
868
869
870
871
872
873		101		488
874
875		76
876			336
877
878
879
880		423
881
882
883
884
885
886		224
887		472
888				306
889
890		375
891				205
892
893	364		375
894
895
896
897			389
898
899
900
901
902
903
904			148
905
906		151
907
908		367
909
910
911
912
913	451		206	295
914
915
916			194
917			139
918
919			197
920
921
922
923	309	86	246	421
924
925
926		136
927
928
929
930			356
931
932
933		436
934
935			403
936
937
938
939
940
941
942
943
944
945	257	307		212
946
947		91
948	339		410	367
949	373		362
950
951		474
952
953
954
955	99
956
957
958
959	129		385
960
961
962
963		404
964		118
965
966
967	254
968		243
969	384
970
971		119	402
972
973
974
975
976
977
978			154	108
979
980
981
982
983	402
984
985
986
987				126
988
989	176
990
991
992
993
994
995			489
996	378	83
997
998
999
1000
1001
1002
1003
1004		398	405
1005
1006
1007	391		152
1008
1009				419
1010
1011
1012
1013
1014			495	77
1015
1016		133
1017
1018
1019
1020
1021	443		265
1022
1023
1024	195
1025
1026
1027
1028
1029
1030
1031
1032
1033		51
1034
1035		429
1036		293
1037
1038			75	391
1039
1040
1041
1042
1043	312		408
1044
1045
1046			473
1047
1048
1049
1050
1051
1052		170
1053
1054
1055	269
1056
1057
1058
1059
1060
1061
1062			126	451
1063	342		226	301
1064
1065
1066
1067	432
1068
1069				229
1070		347
1071
1072
1073
1074
1075
1076
1077
1078	252
1079
1080		21
1081
1082				275
1083
1084	134	286	381
1085
1086
1087
1088		489
1089
1090				491
1091
1092
1093
1094
1095
1096		171
1097
1098		498	438
1099
1100
1101
1102	489	422
1103				157
1104	314
1105
1106
1107
1108
1109	125		368
1110		172
1111
1112
1113
1114	51
1115
1116
1117
1118
1119
1120
1121
1122
1123
1124
1125
1126
1127
1128		469
1129
1130
1131
1132
1133			274
1134
1135
1136	296			196
1137
1138	260		322	124
1139
1140
1141
1142
1143
1144
1145
1146
1147
1148
1149	410			113
1150				461
1151			228
1152
1153
1154			214	493
1155
1156
1157
1158
1159			367
1160
1161
1162
1163
1164
1165
1166			188
1167
1168
1169
1170		1
1171
1172
1173		287	147
1174		88
1175
1176	197
1177
1178
1179
1180
1181
1182
1183		268
1184	457
1185
1186
1187
1188	133
1189
1190
1191
1192
1193
1194
1195
1196
1197
1198	222
1199
1200
1201
1202		109
1203
1204
1205
1206
1207		117
1208
1209		266		453
1210
1211
1212		104
1213
1214
1215
1216		350
1217		453
1218
1219
1220
1221
1222
1223				459
1224
1225
1226
1227
1228
1229
1230		408		394
1231
1232
1233
1234		100
1235
1236
1237
1238
1239
1240	103
1241
1242
1243
1244
1245
1246
1247
1248
1249
1250
1251		426
1252
1253		368	487
1254		434
1255
1256		37	417
1257				302
1258
1259
1260
1261
1262
1263
1264
1265	437
1266
1267
1268	242			420
1269				192
1270	441	255
1271
1272		267	125	288
1273
1274
1275
1276
1277
1278
1279	335
1280
1281
1282
1283
1284
1285
1286
1287
1288
1289
1290			99	359
1291
1292
1293
1294
1295
1296
1297
1298		443
1299		485
1300
1301
1302
1303
1304
1305	225	460	310
1306				432
1307
1308
1309
1310	121
1311
1312		362
1313		116
1314
1315
1316
1317
1318	192	369		245
1319		323
1320
1321
1322		157
1323
1324
1325
1326			453
1327
1328
1329
1330
1331
1332		352
1333	351		317	221
1334
1335
1336
1337
1338
1339
1340
1341
1342
1343
1344
1345
1346
1347
1348		415
1349
1350				344
1351
1352
1353
1354
1355
1356
1357
1358
1359
1360
1361
1362
1363	492	419
1364
1365
1366		461
1367
1368
1369
1370
1371	140
1372	268
1373	41
1374
1375
1376
1377				448
1378
1379
1380
1381
1382				122
1383
1384
1385
1386
1387
1388
1389
1390
1391
1392
1393
1394	50	356	448	452
1395
1396
1397
1398
1399
1400	152
1401
1402
1403
1404	275			405
1405
1406
1407
1408
1409
1410
1411
1412
1413
1414
1415
1416
1417		449
1418
1419
1420
1421
1422
1423
1424
1425
1426
1427
1428
1429
1430
1431
1432
1433		15
1434
1435
1436
1437
1438
1439
1440
1441	318			300
1442
1443
1444	301			247
1445				480
1446
1447
1448
1449	124		211	466
1450
1451
1452
1453
1454
1455
1456
1457				239
1458		405
1459			140	146
1460
1461	405
1462
1463
1464
1465
1466
1467
1468
1469			393
1470
1471
1472
1473		497
1474			207	133
1475
1476
1477
1478		317
1479
1480
1481
1482
1483
1484
1485
1486	144
1487			269	228
1488
1489
1490
1491
1492
1493
1494
1495	210		218
1496
1497
1498
1499
1500
1501
1502
1503
1504
1505
1506
1507	177
1508
1509
1510
1511
1512			469	443
1513	479
1514
1515
1516
1517				272
1518
1519
1520
1521
1522
1523		35
1524
1525
1526
1527
1528
1529
1530		290	296
1531		178
1532			165
1533
1534
1535	166
1536
1537		229
1538
1539
1540
1541
1542
1543
1544
1545
1546
1547	440			114
1548
1549
1550
1551
1552
1553
1554
1555
1556
1557
1558
1559
1560				137
1561
1562	382		190
1563
1564
1565
1566
1567
1568
1569
1570	267	344
1571
1572
1573	213
1574
1575
1576
1577	135			144
1578
1579			42
1580
1581	191	358	224	152
1582
1583
1584
1585
1586
1587
1588
1589		210	311	478
1590
1591		377
1592
1593		475
1594
1595		139
1596
1597
1598		486
1599
1600
1601
1602
1603
1604
1605		189
1606
1607
1608
1609
1610
1611
1612
1613
1614
1615
1616
1617
1618
1619
1620
1621
1622
1623
1624
1625
1626			184
1627
1628
1629
1630
1631
1632
1633
1634		230
1635
1636
1637
1638
1639
1640
1641		476		207
1642
1643
1644
1645
1646	348		302
1647
1648
1649
1650			490	475
1651
1652
1653
1654
1655
1656
1657
1658		257
1659
1660
1661
1662
1663
1664	208
1665
1666
1667	321			433
1668				179
1669
1670
1671
1672
1673		424		305
1674
1675		79	500	366
1676
1677
1678
1679
1680
1681
1682		201
1683
1684
1685
1686
1687
1688
1689				467
1690
1691
1692			312
1693
1694			401
1695
1696	452
1697
1698
1699
1700
1701
1702
1703	414		309	422
1704
1705
1706
1707		354
1708
1709
1710		457
1711
1712
1713
1714		308
1715
1716
1717
1718
1719
1720
1721
1722		123
1723
1724
1725	430		332	263
1726
1727
1728
1729
1730
1731
1732
1733
1734
1735
1736
1737
1738
1739
1740
1741
1742
1743
1744
1745			420	84
1746
1747
1748
1749
1750	286
1751
1752
1753		467
1754
1755
1756			217
1757
1758				311
1759	157
1760
1761
1762
1763
1764	390
1765
1766
1767
1768				455
1769
1770			205
1771
1772
1773
1774
1775
1776
1777
1778
1779
1780
1781
1782
1783
1784
1785			349
1786
1787
1788
1789			219
1790
1791
1792
1793
1794
1795
1796		343
1797
1798
1799			277
1800
1801
1802
1803	241	209	306
1804
1805
1806
1807	325
1808
1809
1810
1811	462
1812
1813				342
1814			159
1815
1816
1817
1818
1819
1820
1821
1822
1823
1824
1825
1826
1827
1828
1829
1830	422
1831
1832
1833
1834
1835		493
1836				100
1837
1838
1839
1840
1841
1842
1843
1844
1845
1846		96
1847
1848
1849
1850
1851
1852
1853
1854
1855		3
1856
1857
1858
1859
1860
1861		220
1862	230			150
1863
1864
1865
1866
1867
1868
1869
1870
1871
1872
1873
1874
1875
1876	465	120	96	127
1877		185	118	340
1878
1879
1880
1881
1882	322
1883
1884
1885
1886
1887
1888
1889		102
1890
1891
1892
1893				242
1894
1895			488
1896
1897
1898
1899
1900
1901
1902
1903
1904
1905
1906
1907
1908
1909
1910	182
1911
1912
1913
1914
1915				115
1916
1917
1918				426
1919		336
1920
1921
1922
1923				286
1924			392	403
1925
1926		72
1927
1928
1929
1930			457
1931
1932
1933
1934
1935
1936
1937			257
1938		411
1939
1940	420	478	372	120
1941
1942
1943
1944	233	218		251
1945
1946
1947
1948
1949
1950
1951
1952
1953
1954
1955			261
1956
1957
1958	355
1959
1960
1961
1962		221	220
1963	317		390
1964
1965
1966	333	144		249
1967
1968
1969
1970	488
1971
1972
1973				410
1974
1975	300			356
1976
1977
1978
1979			260	330
1980
1981
1982
1983
1984	179
1985
1986
1987
1988			313	373
1989
1990
1991
1992
1993
1994
1995
1996
1997		205	441
1998
1999
[truncated: 8,001 more rows]
