# Supplementary material for: A multi‐layered network model identifies Akt1 as a common modulator of neurodegeneration
Source: Mol Syst Biol. 2023 Nov 20;19(12):e11801. doi: 10.15252/msb.202311801 (PMC10698508; doi:10.15252/msb.202311801)
Supplement: Supplementary file 12 — Source Data for Figure 5 [file MSB-19-e11801-s013.zip]

Archive with 15 entries (7 files):
- Figure 5/
- Figure 5/5G/
- Figure 5/5G/5G.xlsx
- Figure 5/5A/
- Figure 5/5A/5A.xlsx
- Figure 5/5F/
- Figure 5/5F/5F.xlsx
- Figure 5/5H/
- Figure 5/5H/5H.xlsx
- Figure 5/5C/
- Figure 5/5C/5C.xlsx
- Figure 5/5D/
- Figure 5/5D/5D.xlsx
- Figure 5/5B/
- Figure 5/5B/5B.xlsx
