# Supplementary material for: A multi‐layered network model identifies Akt1 as a common modulator of neurodegeneration
Source: Mol Syst Biol. 2023 Nov 20;19(12):e11801. doi: 10.15252/msb.202311801 (PMC10698508; doi:10.15252/msb.202311801)
Supplement: Supplementary file 12 — Source Data for Figure 5 [file MSB-19-e11801-s013.zip › Figure 5/5G/5G.xlsx]

## Sheet: Sheet1
	Control (-)								SC79(+)
WT	15.2	4.1	5.2	12.7	17.1	13.3	32	15.5	18.7	13.8	12	14.5	17.6	24.4	16.6	7	9.5
AD	27.3	21	56.7	135.5	62.3	124.8	22.9		24.1	12.9	21.7	42.5	31.3	18.3	43.5	14.9	44.9
