# Supplementary material for: A multi‐layered network model identifies Akt1 as a common modulator of neurodegeneration
Source: Mol Syst Biol. 2023 Nov 20;19(12):e11801. doi: 10.15252/msb.202311801 (PMC10698508; doi:10.15252/msb.202311801)
Supplement: Supplementary file 12 — Source Data for Figure 5 [file MSB-19-e11801-s013.zip › Figure 5/5A/5A.xlsx]

## Sheet: Sheet1
SC79 Concentration
0	0.1	1	10	50	100
102.82	90.209	85.1854	82.6394	0.5	10.446
97.18	91.5247	95.6257	87.0992	4.233	13.9147
80.07	97.7103	94.6175	100.639	5.733	10.5314
107.365	83.0753	93.868	91.788	4.167	6.18596
112.565	76.6736	78.43	89.1996		8.75125
83.567	93.2902	75.8416	96.867		9.53702
102.633	87.7		114
102.833	96.7		113.067
93.167	91.833		108.267
