# Supplementary material for: A multi‐layered network model identifies Akt1 as a common modulator of neurodegeneration
Source: Mol Syst Biol. 2023 Nov 20;19(12):e11801. doi: 10.15252/msb.202311801 (PMC10698508; doi:10.15252/msb.202311801)
Supplement: Supplementary file 12 — Source Data for Figure 5 [file MSB-19-e11801-s013.zip › Figure 5/5F/5F.xlsx]

## Sheet: Sheet1
	WT								WT_SC79									AD							AD_SC79
Habituation	33.692	83.36	45.138	74.214	22.689	37.008	112.753	78.753	138.559	11.829	8.274	21.425	132.012	82.139	116.881	34.602	61.963	76.418	31.562	17.696	180	7.952	152.066	7.63	54.872	180	41.8	178.609	112.29	25.69	141.627	23.036	94.471
Day1	74.81	107.353	15.825	21.601	39.02	20.066	19.2	5.667	54.033	1.46	52.539	62.354	56.497	25.155	11.746	21.703	4.189	30.828	54.221	53.28	54.625	42.548	131.954	29.538	10.144	180	7.092	33.69	61.153	67.201	123.778	33.737	67.074
Day2	7.28	14.555	21.762	20.942	20.428	76.801	44.01	8.89	41.536	4.738	17.49	13.08	21.296	61.139	18.802	27.217	54.753	19.874	36.546	41.417	88.687	34.146	25.031	18.8	44.225	180	6.607	18.001	24.419	180	105.551	27.141	112.546
Day3	3.302	3.367	93.81	11.419	47.499	27.425	15.538	23.222	17.18	7.947	18.6	14.066	31.553	46.098	24.802	60.542	52.806	20.615	13.747	34.478	15.354	3.426	136.085	25.95	9.959	114.696	94.345	30.279	74.002	13.202	13.202	8.424	47.093
Day4	2.386	90.082	16.023	22.739	17.669	31.281	51.945	5.05	9.222	10.08	13.746	23.346	28.475	18.562	13.6	22.097	13.138	21.292	14.678	9.01	175	23.208	64.336	7.8	6.682	143.739	14.068	25.217	48.939	4.417	20.759	13.266	15.494
Day5	3.134	8.801	7.484	21.214	17.17	16.79	8.15	13.21	14.023	21.138	73.744	25.47	22.48	8.95	9.71	14.6	5.46	8.23	19.826	17.137	9.898	69.218	92.466	18.69	36.338	42.001	10.231	9.208	10.61	14.617	15.89	12.07	23.266
Day15	3.099	4.565	3.799	17.075	8.75	22.769	57.077	14.877	30.813	11.138	10.823	12.685	15.536	39.814	8.934	6.688	8.004	9.745	9.752	13.41	166.161	54.698	73.267	32.489	13.598	15.497	34.482	46.07	23.761	33.269	80.154	13.629	41.739
Day16	27.29	3.617	6.61	8.339	25.427	3.752	6.882	16.026	6.545	16.403	13.276	16.409	19.601	8.893	24.227	7.334	11.009	44.822	32.274	100.087	104.803	69.888	176.36	13.287	34.556	10.354	8.871	38.951	38.821	3.409	6.945	16.232	48.09
