# Supplementary material for: A multi‐layered network model identifies Akt1 as a common modulator of neurodegeneration
Source: Mol Syst Biol. 2023 Nov 20;19(12):e11801. doi: 10.15252/msb.202311801 (PMC10698508; doi:10.15252/msb.202311801)
Supplement: Supplementary file 12 — Source Data for Figure 5 [file MSB-19-e11801-s013.zip › Figure 5/5H/5H.xlsx]

## Sheet: Sheet1
	Control (-)								SC79(+)
WT	26	65.7	46.9	44	15.9	33.4	27.6	30.9	46.1	5.8	17.9	53.3	7.8	26.6	38.4	42.3	24.1
AD	88.7	84.7	72.9	104	99.5	139.9	46.3	87.3	66	36.7	78.2	15.6	39.3	30.8	53.9	97.7
