# Supplementary material for: A multi‐layered network model identifies Akt1 as a common modulator of neurodegeneration
Source: Mol Syst Biol. 2023 Nov 20;19(12):e11801. doi: 10.15252/msb.202311801 (PMC10698508; doi:10.15252/msb.202311801)
Supplement: Supplementary file 12 — Source Data for Figure 5 [file MSB-19-e11801-s013.zip › Figure 5/5C/5C.xlsx]

## Sheet: Sheet1
	SC79 concentration in AD cells
Control	0	1	10
100.75	74.52	82.07	83.48
98.65	77.65	84.31	89.05
100.61	74.59	82.77	96.87
