# Supplementary material for: A multi‐layered network model identifies Akt1 as a common modulator of neurodegeneration
Source: Mol Syst Biol. 2023 Nov 20;19(12):e11801. doi: 10.15252/msb.202311801 (PMC10698508; doi:10.15252/msb.202311801)
Supplement: Supplementary file 12 — Source Data for Figure 5 [file MSB-19-e11801-s013.zip › Figure 5/5D/5D.xlsx]

## Sheet: Sheet1
	SC79 concentration in AD cells
Control	0	1	10
102.85	83.23	93.43	102.44
98.4	83.52	92.51	105.09
98.74	81.84	95.48	103.92
